# Supplementary material for: Roots of Apium graveolens and Petroselinum crispum—Insight into Phenolic Status against Toxicity Level of Trace Elements
Source: Plants (Basel). 2021 Aug 27;10(9):1785. doi: 10.3390/plants10091785 (PMC8472699; doi:10.3390/plants10091785)
Supplement: Supplementary file 1 [file plants-10-01785-s001.zip]

Archive with 1 entries (1 files):
- plants-1322726-supplementary.xlsx
