# Supplementary material for: Roots of Apium graveolens and Petroselinum crispum—Insight into Phenolic Status against Toxicity Level of Trace Elements
Source: Plants (Basel). 2021 Aug 27;10(9):1785. doi: 10.3390/plants10091785 (PMC8472699; doi:10.3390/plants10091785)
Supplement: Supplementary file 1 [file plants-10-01785-s001.zip › plants-1322726-supplementary.xlsx]

## Sheet: details
Supplementary Materials: Tables S1-S7
Article title: Roots of Apium graveolens and Petroselinum crispum - insight into phenolic status against toxicity level of trace elements
Journal name: Plants
Authors: Danijela Arsenov1*, Milan Župunski1, Slobodanka Pajević1, Ivana Nemeš2, Nataša Simin2, Abdullah M Al-nuqaydan3*, Malcolm Watson2, Abdulaziz A Aloliqi3, Neda Mimica-Dukić2
1 University of Novi Sad Faculty of Sciences, Department of Biology and Ecology, Trg Dositeja Obradovića 2, 21000, Novi Sad, Serbia 2 University of Novi Sad Faculty of Sciences, Department of Chemistry, Biochemistry and Environmental Protection, Trg Dositeja Obradovića 3, 21000, Novi Sad, Serbia 3 Qassim University, College of Applied Medical Sciences, Department of Medical Biotechnology, 51452, …
Correspondence: ami.alnuqaydan@qu.edu.sa; danijela.arsenov@dbe.uns.ac.rs
Table S1. Trace elements (Cd, Ni, As nad Cr) contribution to overall pollution index. Values are calculated for both adults (A) and children (C) and presented as mean (n = 21).
Table S2. Output from PCA on trace elements (TEs) dataset.
Table S3. Output from PCA on flavonoids traits dataset.
Table S4. Output from PCA on phenolics traits dataset.
Table S5. Output from PCA on coumarins traits dataset.
Table S6, S7. Statistical results of the standardized major axis (SMA) regression referred to in the text.
Summary of analytic strategies:
Results of standardized major axis (SMA) analyses comparing correlations between principal component 1 (PC1) and bulk secondary metabolites content, DPPH scavenging assay and inhibition of lipid peroxidation. Tiered approach has been used for all investigated parameters. We started with analysis of the overall fit between two variables (e.g. DPPH ~ PC1), and reported the slope, elevation, p value…

## Sheet: Table S1
	Celery				Parsley				MTDI*
	Adults		Children		Adults		Children
	mean	SD	mean	SD	mean	SD	mean	SD
Ni	0.000153	3.18e-05	0.000873	0.000714	0.000112	0.000524	0.000524	0.000114	0.1-0.3
Cd	0.000264	0.00011	0.000465	0.000411	0.000183	0.00016	0.000295	0.000246	0.02-0.07
Cr	0.000179	5.13e-05	0.000691	0.000836	0.000306	8.65e-05	0.00137	0.00143	0.035-0.2
As	2.43e-05	2.07e-05	0.000154	0.000153	2.02e-05	1.31e-05	0.000215	0.000112	0.13
*Maximum Tolerable Daily Intake (MTDI) (mg/day)

## Sheet: Table S2
	*TEs contr. (%) to HI
	Celery		Parsley
TEs	Adults	Children	Adults	Children
Ni	2.24	3.58	2.00	2.46
Cd	59.11	37.52	51.20	25.75
Cr	20.44	27.17	28.40	43.61
As	18.21	31.73	18.40	28.18
*Trace elements (TEs) contribution to hazard index (HI), expressed in percentages.

## Sheet: Table S3
Parameter	Eigenvalue	Variance (%)	Cumulative variance (%)
PC1	1.52828	38.207	38.207
PC2	1.09335	27.3336	65.5406
PC3	0.938195	23.4549	88.9955
element	PC1	PC2
Ni	0.712428	-0.00238234
Cd	0.506	-0.639672
Cr	-0.329553	-0.73161
As	0.357498	0.235712

## Sheet: Table S4
Parameter	Eigenvalue	Variance (%)	Cumulative variance (%)
PC1	2.44286	48.8572	48.8573
PC2	1.10853	22.1706	71.0279
PC3	0.760427	15.2085	86.2364
Trait	PC1	PC2
Cinnamic acid	0.467079	-0.124041
Protocathehuic acid	-0.0507739	-0.869576
Caffeic acid	0.553764	-0.158949
Ferrulic acid	0.389988	0.434616
Chlorogenic acid	0.566139	-0.119563

## Sheet: Table S5
Parameter	Eigenvalue	Variance (%)	Cumulative variance (%)
PC1	1.99487	49.8718	49.8717
PC2	1.61912	40.4781	90.3499
PC3	0.327246	8.18116	98.531
Trait	PC1	PC2
Apigenin	0.555858	-0.468603
Kaempferol	-1.11022e-16	0
Isorhamnetin	-1.11022e-16	-2.22045e-16
Api-7-O-Glucoside	0.67244	0.0275009
Chrysoeriol	-0.0218695	-0.752515
Apiin	0.48823	0.461927

## Sheet: Table S6
Parameter	Eigenvalue	Variance (%)	Cumulative variance (%)
PC1	1.50292	50.0972	50.0972
PC2	1.04154	34.718	84.8153
PC3	0.455542	15.1847	100
Trait	PC1	PC2
Umbeliferon	0.17928	0.933629
Aesculentin	0.717738	0.0914876
Scopoletin	0.672838	-0.346362

## Sheet: Table S7
Model	species	P-value	R2	Slope (95% CI)	Elevation (95% CI)	P-value (Diff among groups)	Common Slope (95% CI)	Elevation with Common Slope (95% CI)	P-value (Diff among elevation)	Common Elevation (95% CI)	P-value (Shift along slope among groups)
Total phenolic content ~ PC1	overall	0.21858	0.03759145	1.400225 (1.028454, 1.906385)	6.674896 (6.106745, 7.243047)
	celery	5.0881e-05	0.5873803	1.458574 (1.066567, 1.994661)	5.571444 (5.032761, 6.110128)	0.12614	1.785651 (1.390001, 2.325693)	5.438607 (4.861975, 6.015239)	3.9521e-05		0.0040484
	parsley	0.11283	0.12699	-2.239004 (-3.461303, -1.448339)	5.371799 (4.382710, 6.360887)			7.911186 (6.876090, 8.946281)
Total flavonoid content ~ PC1	overall	0.31461	0.02527327	-0.3543049 (-0.4833019, -0.2597383)	0.9169053 (0.7700637, 1.0637468)
	celery	0.0012866	0.428326	0.2626665 (0.1840794, 0.3748040)	0.5040356 (0.3925320, 0.6155392)	0.033675			< 2.22e-16		0.79315
	parsley	0.067833	0.1648255	0.4761960 (0.3110634, 0.7289917)	1.470091 (1.266673, 1.673509)
IC50 DPPH ~ PC1	overall	0.0091946	0.1577834	-0.1511954 (-0.2019039, -0.1132224)	0.5308874 (0.4778374, 0.5839374)
	celery	0.48178	0.02638204	-0.08025379 (-0.12682988, -0.05078197)	0.4928017 (0.4423128, 0.5432907)	0.00048134			0.91033		1.1781e-09
	parsley	0.66762	0.009914128	0.2585474 (0.1630119, 0.4100728)	0.7916086 (0.6625587, 0.9206585)
IC50 Lipid peroxidation ~ PC1	overall	0.099441	0.06640337	-0.7055261 (-0.9562360, -0.5205484)	2.285694 (2.010984, 2.560403)
	celery	0.036296	0.2107825	-0.8832777 (-0.5834999, -1.3370689)	2.813136 ( 2.352840, 3.273432)	0.61658	-0.94 (-1.2872982, -0.6966967)	2.854473 (2.405815, 3.303131)	0.00068536		0.0010936
	parsley	0.81984	0.00279899	1.0320843 (0.6497152, 1.6394844)	3.016888 ( 2.493014, 3.540763)			1.716915 (1.256656, 2.177174)

## Sheet: Table S8
Model	Treatment	P-value	R2	Slope (95% CI)	Elevation (95% CI)	P-value (Diff among groups)	Common Slope (95% CI)	Elevation with Common Slope (95% CI)	P-value (Diff among elevation)	Common Elevation (95% CI)	P-value (Shift along slope among groups)
Protocatechuic acid ~ PC1	overall	0.0024816	0.2067961	-1.2526277 (-1.6588780, -0.9458659)	1.432256 (1.014245, 1.850267)
	celery	0.0056751	0.3383488	-0.2951690 (-0.4321724, -0.2015972)	0.9509069 (0.8139997, 1.0878142)	2.2966e-10			0.27698		1.2767e-07
	parsley	0.56145	0.01805464	-2.439905 (-3.862978, -1.541075)	0.5042398 (-0.6972895, 1.7057692)
Ferrulic acid ~ PC1	overall	0.33968	0.02281268	-11.635150 (-15.877353, -8.526404)	18.52936 (13.68447, 23.37424)
	celery	0.63963	0.01177564	8.999837 (5.676621, 14.268534)	11.795291 (5.987249, 17.603333)	0.002583			0.0016902		0.00083661
	parsley	0.099991	0.1359735	-23.87760 (-36.80546, -15.49064)	3.658757 (-6.792318, 14.109832)
Chrysoeriol ~ PC1	overall	7.537e-06	0.3978996	0.5372000 (0.4202629, 0.6866744)	0.3867424 ( 0.2392266 , 0.5342582)
	celery	0.026404	0.233712	0.7087534 (0.4709070, 1.0667317)	0.2276675 (-0.1341478, 0.5894828)	< 2.22e-16			0.00011257		3.9311e-06
	parsley	1.3541e-05	0.6396568	0.03298443 (0.02481985, 0.04383477)	0.10175083 (0.09306432, 0.11043734)
Apiin ~ PC1	overall	2.151e-05	0.366644	-957.9188 (-1232.0270, -744.7957)	1467.129 (1195.227, 1739.032)
	celery	0.016918	0.2651195	332.9195 (222.9818, 497.0603)	352.5265 (187.3187, 517.7342)	0.026214			< 2.22e-16		4.6486e-11
	parsley	0.019816	0.2540578	-631.1096 (-944.9601, -421.4986)	1948.242 (1698.020, 2198.464)
Scopoletin ~ PC1	overall	0.07589	0.07665632	-47.86651 (-64.77063, -35.37411)	34.23950 (15.84416, 52.63484)
	celery	0.84143	0.002160411	-23.95951 (-38.06538, -15.08085)	43.57310 (27.68795, 59.45824)	6.203e-06			0.0050276		0.00089031
	parsley	0.041187	0.2015787	-105.76276 (-160.46472, -69.70854)	-28.84926 (-72.66477, 14.96626)
Umbeliferon ~ PC1	overall	0.0096348	0.1560032	33.51422 (25.08961, 44.76766)	19.666712 (7.885655, 31.447768)
	celery	0.7872	0.00392978	44.71397 (28.15513, 71.01153)	8.973195 (-20.470504, 38.416893)	< 2.22e-16			6.2816e-07		0.0025004
	parsley	0.03092	0.2223799	-1.5026377(-2.2680542, -0.9955318)	-0.009972772 (-0.6217872, 0.6018416)
